# Supplementary material for: New Network Polymer Electrolytes Based on Ionic Liquid and SiO2 Nanoparticles for Energy Storage Systems
Source: Membranes (Basel). 2023 May 24;13(6):548. doi: 10.3390/membranes13060548 (PMC10301224; doi:10.3390/membranes13060548)
Supplement: Supplementary file 1 [file membranes-13-00548-s001.zip]

Archive with 1 entries (1 files):
- membranes-2391654-supplementary.pdf
